# Supplementary material for: Dynamic nanopore long-read sequencing analysis of HIV-1 splicing events during the early steps of infection
Source: Retrovirology. 2020 Aug 17;17:25. doi: 10.1186/s12977-020-00533-1 (PMC7433067; doi:10.1186/s12977-020-00533-1)
Supplement: Supplementary file 1 — Additional file 1: Table S1. Read mapping statistics of HIV-1 infected T cell samples, sequenced with ONT device. Activated CD4+ T cells from 3 different donors were infected with NL4-3 VSV-G pseudotyped virus, harvested 24 h later and RNA was extracted. cDNA libraries were prepared and sequenced using MinION device from ONT. Raw reads from 3 different CD4+ T cell samples were mapped onto the human and the HIV-1 NL4-3 genome using Minimap2. [file 12977_2020_533_MOESM1_ESM.xlsx]

## Sheet: Additional file 1_Table S1
	Infected T cell samples	1	2	3
	Total reads with unique alignment	575784	557747	741005
	Mean indel rate (%)	11.5	11.8	11.9
	Reads aligned on HIV-1 genome	4974	10900	12314
	Max. length	6962	7755	7969
	Mean length	978	1248	1059
	Aligned bases (x 106)	4.87	13.61	13.03
	HIV reads / total (%)	0.9	2.0	1.7
	Annotated HIV reads	2629	6107	6606
	Max. length	6962	7755	7773
	Mean length	1058	1386	1152
	Aligned bases (x 106)	2.78	8.46	7.61
