# Supplementary material for: Dynamic nanopore long-read sequencing analysis of HIV-1 splicing events during the early steps of infection
Source: Retrovirology. 2020 Aug 17;17:25. doi: 10.1186/s12977-020-00533-1 (PMC7433067; doi:10.1186/s12977-020-00533-1)
Supplement: Supplementary file 2 — Additional file 2: Table S2. Read mapping statistics of HIV-1 expressing HeLa cell samples, sequenced with ONT device. ONT sequencing reads were mapped to both the human and HIV NL4-3 genomes, using Minimap2. NI: non-infected HeLa cells; INF: infected HeLa cells; TF: transfected HeLa cells; WT U1 HeLa: wild type U1 snRNA co-transfected HeLa cells; U1 D2upEx HeLa: modified U1 D2upEx snRNA co-transfected HeLa cells. [file 12977_2020_533_MOESM2_ESM.xlsx]

## Sheet: Additional file 2_Table S2 
	Samples	NI HeLa -1	NI HeLa -2	INF HeLa -1	INF HeLa -2	TF HeLa -1	TF HeLa -2	WT U1 HeLa -1	WT U1 HeLa -2	WT U1 HeLa -3	U1 D2UpEx HeLa -1	U1 D2UpEx HeLa -2	U1 D2UpEx HeLa -3
	Total reads with unique alignment	446452	460675	508847	329383	462311	384986	688316	333634	218710	296709	315135	245590
	Reads aligned on HIV-1 genome	50	34	19546	9486	8102	7691	13402	4583	2376	7816	3577	1781
	Max. length	5009	3685	9524	9524	9522	13086	7997	8201	5719	6223	5294	5005
	Mean length	1555	1293	1377	1313	1229	1216	1128	1165	1184	1388	1290	1322
	Aligned bases (x 106)	0.08	0.04	26.91	12.46	9.96	9.35	15.11	5.34	2.81	10.85	4.62	2.35
	HIV reads / total reads (%)	0.014	0.009	3.9	2.9	1.8	2.0	1.9	1.4	1.1	2.6	1.1	0.7
	Annotated HIV reads	28	15	10901	5206	3486	3173	6799	2297	1281	3464	1356	721
	Max. length	5009	3685	9134	6575	7786	8081	7997	8201	5719	6223	5009	5005
	Mean length	1494	1325	1412	1340	1446	1479	1286	1403	1297	1873	1895	1826
	Aligned bases (x 106)	0.04	0.02	15.39	6.98	5.04	4.69	8.75	3.22	1.66	6.49	2.57	1.32
