# Supplementary material for: Dynamic nanopore long-read sequencing analysis of HIV-1 splicing events during the early steps of infection
Source: Retrovirology. 2020 Aug 17;17:25. doi: 10.1186/s12977-020-00533-1 (PMC7433067; doi:10.1186/s12977-020-00533-1)
Supplement: Supplementary file 3 — Additional file 3: Table S3. NL4-3 splice site counts in HIV-1 expressing samples. Reads overlapping potential SD/SA sites were counted and pooled for each HIV-1 expressing sample (infected T cells; Transfected HeLa cells; Infected HeLa cells; WT U1 HeLa: HeLa cells co-transfected with wild-type U1 snRNA and NL4-3 provirus; U1 D2upEx HeLa: HeLa cells co-transfected with modified U1D2upEx snRNA and NL4-3 provirus). Splice sites observed at least 5 times in a same splice junction of a transcript are highlighted in grey. Known SA/SD were named according to the established classification. Putative splice sites were considered as new only if they were represented in a splice junction of a transcript represented at least 5 times and if they were involved in a consensus splice junction (GT-AG). [file 12977_2020_533_MOESM3_ESM.xlsx]

## Sheet: Additional file 3_S3 Table 
	HIV-1NL4-3 coordinate	Count in T cells pool	Count in TF HeLa pool	Count in INF HeLa pool	Count in WT U1 HeLa pool	Count in U1 D2upEx HeLa pool	Sequence	In GT-AG splice site pair ?	Splice site	Reference
	740	11	11	10	11	66	GA/CTGGTG	No
	743	3970	2885	3888	4062	5559	TG/GTGAGT	Yes	D1	(1, 3)
	747	154	166	188	192	348	GA/GTACGC	Yes	D1c	(1, 5)
	793	8	4	11	5	15	GG/GTGCGA	Yes	D1d	This study
	1102	9	6	6	2	0	AG/AGGAAG	No
	1338	2	0	5	2	0	AT/TTAAAT	No
	4962	524	576	337	592	2946	AG/GTGAAG	Yes	D2	(1, 3)
	4973	5	3	5	7	21	CA/GTAGTA	Yes	D2c	This study
	5006	1	1	0	3	12	TA/GTGCCA	Yes	D2d	This study
	5058	34	332	24	206	122	AG/GTGATG	Yes	D2b	(6)
	5463	698	778	349	515	260	AG/GTAGGA	Yes	D3	(1, 3)
	6044	2394	1948	2398	2806	3478	CA/GTAAGT	Yes	D4	(1, 3)
	6048	45	25	34	36	51	AA/GTAGTA	Yes	D4a	This study
	6051	11	6	4	10	11	TA/GTACAT	Yes	D4b	This study
	1872	7	9	29	11	0	AAG/A	No
	3932	13	9	16	7	0	CAG/A	No
	4911	7	11	8	9	69	TAC/A	No
	4913	854	1087	562	995	5456	CAG/G	Yes	A1	(2)
	4919	40	61	44	63	303	CAG/C	Yes	A1b	This study
	4922	5	12	4	10	42	CAG/A	Yes	A1c	This study
	5390	1192	984	631	714	276	CAG/A	Yes	A2	(1, 3)
	5777	380	697	417	1171	1259	CAG/A	Yes	A3	(1, 3)
	5936	48	6	21	46	8	AAG/T	Yes	A4c	(1)
	5954	349	174	337	356	23	AAG/C	Yes	A4a	(4)
	5960	406	174	324	280	73	TAG/G	Yes	A4b	(4)
	5976	1987	1474	2335	1835	1731	CAG/G	Yes	A5	(1, 3)
	5980	42	34	59	39	29	AAG/A	Yes	A5a	(5)
	5983	5	5	9	8	14	AAG/C	Yes	A5b	(5)
	5992	21	3	14	16	15	CAG/C	Yes	A5c	This study
	8345	12	14	8	7	5	CAG/G	Yes	A7c	(5)
	8369	2445	1 95	2431	2855	3482	CAG/A	Yes	A7	(1, 3)
	9073	3	0	9	0	0	GGG/G	No
	1. Purcell,D.F.J. and Martin,M.A. (1993) Alternative Splicing of Human Immunodeficiency Virus Type 1 mRNA Modulates Viral Protein Expression, Replication, and Infectivity. J. Virol.
	2. Rabson,A.B., Daugherty,D.F., Venkatesan,S., Boulukos,K.E., Benn,S.I., Folks,T.M., Feorino,P. and Martin,M.A. (1985) Transcription of novel open reading frames of AIDS retrovirus during infection of lymphocytes. Science (80-. )., 229, 1388–1390.
	3. Muesing,M.A., Smith,D.H., Cabradilla,C.D., Benton,C. V., Lasky,L.A. and Capon,D.J. (1985) Nucleic acid structure and expression of the human AIDS/lymphadenopathy retrovirus. Nature, 313, 450–458.
	4. Schwartz,S., Felber,B.K., Benko,D.M., Fenyö,E.M. and Pavlakis,G.N. (1990) Cloning and functional analysis of multiply spliced mRNA species of human immunodeficiency virus type 1. J. Virol., 64, 2519–29.
	5. Ocwieja,K.E., Sherrill-Mix,S., Mukherjee,R., Custers-Allen,R., David,P., Brown,M., Wang,S., Link,D.R., Olson,J., Travers,K., et al. (2012) Dynamic regulation of HIV-1 mRNA populations analyzed by single-molecule enrichment and long-read sequencing. Nucleic Acids Res., 10.1093/nar/gks753.
	6. Widera,M., Erkelenz,S., Hillebrand,F., Krikoni,A., Widera,D., Kaisers,W., Deenen,R., Gombert,M., Dellen,R., Pfeiffer,T., et al. (2013) An Intronic G Run within HIV-1 Intron 2 Is Critical for Splicing Regulation of vif mRNA. J. Virol., 87, 2707–2720.
