# Supplementary material for: Dynamic nanopore long-read sequencing analysis of HIV-1 splicing events during the early steps of infection
Source: Retrovirology. 2020 Aug 17;17:25. doi: 10.1186/s12977-020-00533-1 (PMC7433067; doi:10.1186/s12977-020-00533-1)
Supplement: Supplementary file 4 — Additional file 4: Table S4. HIV-1 transcripts identified in the different cellular models. Reads mapping to each isoform were counted and pooled for each HIV-1 expression model. Isoforms represented by ≥5 reads in T cells were highlighted in grey. The class of transcripts, the splice junctions involved and the study where they were first identified are indicated. New exon combinations represented by less than 5 reads were not named (ND: not defined). N: New isoform identified in this study. [file 12977_2020_533_MOESM4_ESM.xlsx]

## Sheet: Additional file 4_Table S4 
	RNA isoform	Splice junctions	Class	Ref	Count in T cells pool	Count in INF HeLa pool	Count in TF HeLa pool	Count in WT U1 HeLa pool	Count in U1 D2upEx HeLa pool
	Gag/Pol	-	9kb	(1)	11484	12193	3828	6400	326
	Env/Vpu 1	D1A5	4kb	(1)	546	794	335	510	2
	Env/Vpu 2	D1A4b	4kb	(1)	33	48	21	44	0
	Env/Vpu 3	D1A4a	4kb	(1)	29	44	18	35	0
	Env/Vpu 4	D1A4c	4kb	(1)	4	4	1	10	1
	Env/Vpu 5	D1A1D2A5	4kb	(1)	13	20	21	14	13
	Env/Vpu 6	D1A1D2A4b	4kb	(1)	4	3	0	1	0
	Env/Vpu 7	D1A1D2A4a	4kb	(1)	0	0	1	0	1
	Env/Vpu 8	D1A1D2A4c	4kb	(1)	1	0	0	0	0
	Env/Vpu 9	D1A2D3A5	4kb	(1)	73	38	36	26	0
	Env/Vpu 10	D1A2D3A4b	4kb	(1)	8	7	5	3	1
	Env/Vpu 11	D1A2D3A4a	4kb	(1)	3	3	1	1	0
	Env/Vpu 12	D1A2D3A4c	4kb	(1)	0	0	0	1	1
	Env/Vpu 13	D1A1D2A2D3A5	4kb	(1)	12	4	10	8	4
	Env/Vpu 14	D1A1D2A2D3A4b	4kb	(1)	3	0	1	1	1
	Env/Vpu 15	D1A1D2A2D3A4a	4kb	(1)	1	0	0	0	0
	Env/Vpu 16	D1A1D2A2D3A4c	4kb	(1)	0	0	0	0	0
	Env/Vpu 17	D1A5a	4kb	N	20	18	9	18	0
	Env/Vpu 18	D1cA4b	4kb	N	11	9	4	11	1
	Env/Vpu 19	D1cA5	4kb	N	6	8	5	5	0
	Env/Vpu 20	D1A2D3A5a	4kb	N	1	5	2	1	0
	Nef 1	D1A7	2kb	(1)	23	26	9	23	6
	Nef 2	D1A5D4A7	2kb	(1)	774	1027	606	897	16
	Nef 3	D1A1D2A5D4A7	2kb	(1)	106	90	100	81	1325
	Nef 4	D1A2D3A5D4A7	2kb	(1)	221	153	128	81	0
	Nef 5	D1A1D2A2D3A5D4A7	2kb	(1)	81	25	81	58	104
	Nef 9	D1A5aD4A7	2kb	(3)	12	23	16	14	1
	Nef 11	D1A2D3A5aD4A7	2kb	(3)	1	1	1	0	0
	Nef 12	D1cA5D4A7	2kb	N	8	14	21	11	0
	Nef 13	D1A5D4aA7	2kb	N	17	13	10	6	0
	Nef 14	D1A2D3A5D4aA7	2kb	N	8	2	2	0	0
	Nef 15	D1cA1bD2A5D4A7	2kb	N	3	6	1	4	57
	Nef 16	D1cA5cD4A7	2kb	N	6	2	1	2	0
	Nef 17	D1A5D4bA7	2kb	N	5	2	0	3	0
	Nef 18	D1A5D4A7c	2kb	N	2	3	5	1	0
	Nef 19	D1A1D2A5aD4A7	2kb	N	1	2	0	1	21
	Nef 20	D1A1bD2A5D4A7	2kb	N	1	4	1	1	18
	Nef 21	D1A1D2A5D4aA7	2kb	N	1	1	2	2	16
	Nef 22	D1cA1D2A5D4A7	2kb	N	4	2	1	0	13
	Nef 23	D1A1D2A5bD4A7	2kb	N	0	0	0	0	8
	Nef 24	D1A1D2cA5cD4A7	2kb	N	2	0	0	1	7
	Nef 25	D1A1D2dA7	2kb	N	0	0	0	0	5
	Nef 26	D1A1D2A5cD4A7	2kb	N	0	0	0	0	5
	Rev 1	D1A4bD4A7	2kb	(1)	197	166	69	121	0
	Rev 2	D1A4aD4A7	2kb	(1)	216	235	108	272	7
	Rev 3	D1A4cD4A7	2kb	(1)	29	12	3	27	1
	Rev 4	D1A1D2A4bD4A7	2kb	(1)	12	10	5	8	35
	Rev 5	D1A1D2A4aD4A7	2kb	(1)	11	11	4	6	11
	Rev 6	D1A1D2A4cD4A7	2kb	(1)	2	2	0	0	2
	Rev 7	D1A2D3A4bD4A7	2kb	(1)	57	10	16	11	1
	Rev 8	D1A2D3A4aD4A7	2kb	(1)	45	16	11	11	0
	Rev 9	D1A2D3A4cD4A7	2kb	(1)	6	1	0	3	0
	Rev 10	D1A1D2A2D3A4bD4A7	2kb	(1)	16	3	12	2	3
	Rev 11	D1A1D2A2D3A4aD4A7	2kb	(1)	20	4	10	4	2
	Rev 12	D1A1D2A2D3A4cD4A7	2kb	(1)	2	0	2	0	0
	Rev 13	D1cA4bD4A7	2kb	N	34	46	19	51	14
	Rev 4b	D1A1D2bA4bD4A7	2kb	(4)	0	0	0	1	0
	T Rev	D1A4aD4aA7	2kb	N	2	5	0	5	0
	Tat 1	D1A3D4A7	2kb	(1)	116	184	112	437	7
	Tat 2	D1A1D2A3D4A7	2kb	(1)	85	72	86	199	899
	Tat 3	D1A2D3A3D4A7	2kb	(1)	34	20	37	53	0
	Tat 4	D1A1D2A2D3A3D4A7	2kb	(1)	21	11	96	73	52
	Tat 5	D1A3	4kb	(1)	36	62	27	114	1
	Tat 6	D1A1D2A3	4kb	(1)	17	5	7	20	31
	Tat 7	D1A2D3A3	4kb	(1)	7	2	6	7	1
	Tat 8	D1A1D2A2D3A3	4kb	(1)	1	1	15	9	8
	Tat 9	D1cA3D4A7	2kb	N	7	12	5	16	1
	Tat 10	D1cA1bD2A3D4A7	2kb	N	0	4	5	7	32
	Tat 11	D1cA1bD2A2D3A3D4A7	2kb	N	0	1	7	2	2
	Tat 12	D1cA3	4kb	N	0	2	1	6	0
	Tat 13	D1A1bD2A3D4A7	2kb	N	0	1	0	2	14
	Tat 14	D1dA3D4A7	2kb	N	0	0	0	1	6
	Tat 15	D1cA1D2A3D4A7	2kb	N	1	3	1	2	5
	Tat 16	D1A1cD2A3D4A7	2kb	N	0	0	0	0	5
	T Tat 1	D1A3D4aA7	2kb	N	0	3	2	7	0
	T Tat 2	D1A1D2A3D4aA7	2kb	N	2	2	0	3	15
	Vif 1	D1A1D4A7	2kb	(4)	23	8	1	5	325
	Vif 2	D1A1	4kb	(1)	241	179	164	186	1731
	Vif 3	D1cA1b	4kb	N	7	13	12	9	81
	Vif 4	D1cA1	4kb	N	6	6	3	0	21
	Vif 5	D1A1b	4kb	N	5	2	0	5	19
	Vif 6	D1cA1bD4A7	2kb	N	1	0	0	0	14
	Vif 7	D1cA1c	4kb	N	1	0	2	0	9
	Vif 8	D1A1bD4A7	2kb	N	1	0	0	0	9
	Vif 9	D1cA1D4A7	2kb	N	1	0	0	0	6
	Vpr 1	D1A2D4A7	2kb	(1)	30	13	6	14	0
	Vpr 2	D1A1D2A2D4A7	2kb	(1)	8	1	6	6	3
	Vpr 3	D1A2	4kb	(1)	365	221	109	119	4
	Vpr 4	D1A1D2A2	4kb	(1)	35	10	39	23	4
	Novel 3	D1A5D4A7b	2kb	(3)	1	0	2	1	0
	Novel 31	D1A5D4A8	1kb	(3)	0	3	1	1	0
	Novel 32	D1A8	1kb	(3)	0	0	0	1	3
	Novel 33	D1A8b	1kb	(3)	1	0	0	0	0
	Gp41 2	D1A1D2bA5D4A7	2kb	(4)	2	1	2	2	6
	sORF 1	D1A1D2bA3D4A7	2kb	(4)	10	5	38	54	52
	sORF 2	D1A1D2bA2D3A5D4A7	2kb	N	4	4	29	14	4
	sORF 3	D1A1D2bA2D3A3D4A7	2kb	N	6	4	108	45	15
	sORF 4	D1A1D2bA2D3A3	4kb	N	0	0	35	18	3
	sORF 5	D1A1D2bA2	4kb	N	0	1	29	15	5
	sORF 6	D1A1D2bA3	4kb	N	1	1	7	6	2
	sORF 7	D1A1D2bA2D4A7	2kb	N	1	2	7	2	1
	sORF 8	D1A1D2bA2D3A4bD4A7	2kb	N	0	0	7	1	0
	sORF 9	D1A1D2bA2D3A5	4kb	N	1	0	7	3	0
	sORF 10	D1cA1bD2bA2D3A3D4A7	2kb	N	1	0	6	3	3
	2LTR	2LTR	2LTR		10	68	0	0	0
	TNV/p28tev 1	D1A1D2A3D4A6D5A7	2kb	(2)	0	0	0	0	3
	TNV/p28tev 2	D1A1D2A2D3A3D4A6D5A7	2kb	(2)	0	0	0	0	1
	ND	D1A5bD4A7	2kb	N	1	2	2	4	1
	ND	D1cA1bD2A2D3A5D4A7	2kb	N	3	2	3	1	2
	ND	D1cA4aD4A7	2kb	N	1	3	1	2	1
	ND	D1cA5c	4kb	N	2	2	0	3	0
	ND	D1cA5aD4A7	2kb	N	0	4	2	1	0
	ND	D1A1D2A2D3A5aD4A7	2kb	N	1	0	1	1	3
	ND	D1cA2	4kb	N	1	3	1	1	0
	ND	D1A5c	4kb	N	2	3	1	0	0
	ND	D1cA1cD2A5D4A7	2kb	N	0	3	0	0	3
	ND	D1A1c	4kb	N	1	0	0	1	4
	ND	D1cA5bD4A7	2kb	N	1	3	0	1	0
	ND	D1cA2D3A5D4A7	2kb	N	0	3	0	2	0
	ND	D1cA4a	4kb	N	0	1	2	2	0
	ND	D1cA1cD2A3D4A7	2kb	N	0	0	2	2	1
	ND	D1A1D2bA2D3A4aD4A7	2kb	N	1	0	3	1	0
	ND	D1A4bD4aA7	2kb	N	1	0	2	2	0
	ND	D1cA1D2A2D3A5D4A7	2kb	N	0	0	3	1	1
	ND	D1A1D2A3D4bA7	2kb	N	0	0	1	1	3
	ND	D1A1cD2A5D4A7	2kb	N	0	0	1	0	4
	ND	D1A1D2A5D4bA7	2kb	N	0	0	0	1	4
	ND	D1A5b	4kb	N	1	2	0	1	0
	ND	D1cA7a	2kb	N	0	2	0	1	1
	ND	D1A1D2cA7b	2kb	N	0	1	0	0	3
	ND	D1A1D2A2D3A5a	4kb	N	2	0	2	0	0
	ND	D1cA1bD2A2	4kb	N	2	0	1	1	0
	ND	D1A2D3A3D4aA7	2kb	N	2	0	1	1	0
	ND	D1A7a	2kb	N	0	0	1	1	2
	ND	D1A1D2A2D3A3D4A7c	2kb	N	0	0	2	2	0
	ND	D1A1D2bA3D4aA7	2kb	N	0	0	0	1	3
	ND	D1A1D2A5D4A7d	2kb	N	0	0	0	0	4
	ND	D1cA7	2kb	N	0	2	1	0	0
	ND	D1A4bD4A7c	2kb	N	1	1	1	0	0
	ND	D1dA7	2kb	N	2	1	0	0	0
	ND	D1cA1bD2A3	4kb	N	0	1	0	0	2
	ND	D1cA5b	4kb	N	0	1	2	0	0
	ND	D1cA7b	2kb	N	1	1	0	1	0
	ND	D1A2D3A5D4A7d	2kb	N	1	1	0	1	0
	ND	D1cA5a	4kb	N	1	2	0	0	0
	ND	D1A1D2bA2D3A3D4A7c	2kb	N	0	0	3	0	0
	ND	D1cA1D2bA3D4A7	2kb	N	0	0	2	0	1
	ND	D1cA1bD2bA2	4kb	N	0	0	3	0	0
	ND	D1A1D2A4bD4aA7	2kb	N	0	0	1	0	2
	ND	D1A1D2cA5D4A7	2kb	N	0	0	1	0	2
	ND	D1A2D3A7	2kb	N	2	0	1	0	0
	ND	D1cA1bD2bA3D4A7	2kb	N	1	0	1	1	0
	ND	D1cA1D2bA2D3A3D4A7	2kb	N	0	0	1	1	1
	ND	D1cA1bD2A2D3A4bD4A7	2kb	N	1	0	1	0	1
	ND	D1A5cD4A7	2kb	N	1	0	0	2	0
	ND	D1A1bD2bA2D3A3D4A7	2kb	N	0	0	0	3	0
	ND	D1cA1bD2A4bD4A7	2kb	N	2	0	0	1	0
	ND	D1A4aD4A7c	2kb	N	1	0	0	2	0
	ND	D1A1D2A2D3A5bD4A7	2kb	N	0	0	0	1	2
	ND	D1A1bD2A2D3A5D4A7	2kb	N	2	0	0	1	1
	ND	D1A4bD4bA7	2kb	N	2	0	0	1	0
	ND	D1A1D4aA7	2kb	N	0	0	0	0	3
	ND	D1cA1cD4A7	2kb	N	0	0	0	0	3
	ND	D1dA7c	2kb	N	1	1	0	0	0
	ND	D1cA2D3A4bD4A7	2kb	N	0	1	0	1	0
	ND	D1dA5D4A7	2kb	N	0	1	1	0	0
	ND	D1cA1bD2A2D3A4aD4A7	2kb	N	0	1	1	0	0
	ND	D1A1D2A2D3A5D4A8	1kb	N	0	2	0	0	0
	ND	D1A5D4A7d	2kb	N	0	1	1	0	0
	ND	D1dA4bD4A7	2kb	N	0	1	0	0	1
	ND	D1A1D2bA2D3A3D4A7d	2kb	N	0	0	1	1	0
	ND	D1cA2D3A3D4A7	2kb	N	1	0	1	0	0
	ND	D1A2D3A7b	2kb	N	1	0	1	0	0
	ND	D1cA1cD2bA2D3A3	4kb	N	0	0	2	0	0
	ND	D1A1bD2bA3	4kb	N	0	0	1	1	0
	ND	D1A1bD2A2D3A3D4A7	2kb	N	1	0	2	0	0
	ND	D1cA1bD2A5	4kb	N	1	0	1	0	0
	ND	D1A1D3A5D4A7	2kb	N	0	0	1	0	1
	ND	D1A4aD4bA7	2kb	N	0	0	2	0	0
	ND	D1A1D3A5	4kb	N	0	0	1	0	1
	ND	D1cA2D3A5	4kb	N	1	0	1	0	0
	ND	D1cA1bD2bA2D3A3	4kb	N	0	0	1	1	0
	ND	D1cA1bD2A3D4A7c	2kb	N	0	0	1	0	1
	ND	D1cA2D3A4aD4A7	2kb	N	0	0	1	1	0
	ND	D1A7b	2kb	N	0	0	0	2	0
	ND	D1cA1bD2cA5D4A7	2kb	N	0	0	0	1	1
	ND	D1A2D3A5cD4A7	2kb	N	1	0	0	1	0
	ND	D1A1bD2bA3D4A7	2kb	N	0	0	0	1	1
	ND	D1A2D3A5D4A7b	2kb	N	1	0	0	1	0
	ND	D1A1D2A3D4A7c	2kb	N	0	0	0	1	1
	ND	D1A1D2cA5aD4A7	2kb	N	0	0	0	1	1
	ND	D1cA1D2A4bD4A7	2kb	N	0	0	0	0	1
	ND	D1cA1D2A2D3A3D4A7	2kb	N	0	0	0	0	2
	ND	D1cA1bD2A2D4A7	2kb	N	1	0	0	0	1
	ND	D1A1D2bA3D4A6D5A7	2kb	N	0	0	0	0	2
	ND	D1cA1D2A2D3A3	4kb	N	0	0	0	0	2
	ND	D1cA1cD2bA3D4A7	2kb	N	1	0	0	0	1
	ND	D1cA4bD4aA7	2kb	N	1	0	0	0	1
	ND	D1A7c	2kb	N	2	0	0	0	0
	ND	D1dA4aD4A7	2kb	N	0	1	0	0	0
	ND	D1cA1bD2bA2D3A5D4A7	2kb	N	0	1	0	0	0
	ND	D1A2D3A3D4A7d	2kb	N	0	1	0	0	0
	ND	D1A1D2A2D3A5D4A7c	2kb	N	0	1	0	0	0
	ND	D1cA1bD2bA2D3A4bD4A7	2kb	N	0	1	0	0	0
	ND	D1A1D2A5D4A8	1kb	N	0	1	0	0	0
	ND	D1A1cD2A2D4A7	2kb	N	0	1	0	0	0
	ND	D1A1D2A3D4A8	1kb	N	0	1	0	0	0
	ND	D1A1D2A5D4A7c	2kb	N	0	1	0	0	0
	ND	D1A1D2A2D3A5D4aA8	1kb	N	0	1	0	0	0
	ND	D1A1D2A3D4A7d	2kb	N	0	1	0	0	0
	ND	D1cA8e	1kb	N	0	1	0	0	0
	ND	D1dA2D3A5aD4A7	2kb	N	0	1	0	0	0
	ND	D1A1D2cA7	2kb	N	0	0	1	0	0
	ND	D1A4bD4A7b	2kb	N	0	0	1	0	0
	ND	D1cA4bD4bA7	2kb	N	0	0	1	0	0
	ND	D1cA1bD2A2D3A3	4kb	N	0	0	1	0	0
	ND	D1cA1bD2bA2D4A7	2kb	N	0	0	1	0	0
	ND	D1A1bD2A2D3A3	4kb	N	0	0	1	0	0
	ND	D1cA1D2bA2D3A5D4A7	2kb	N	0	0	1	0	0
	ND	D1cA1D2bA2D3A3	4kb	N	0	0	1	0	0
	ND	D1A1D2A2D3A3D4A8	1kb	N	0	0	1	0	0
	ND	D1cA1cD2A2D3A3D4A7	2kb	N	0	0	1	0	0
	ND	D1cA1D2A5	4kb	N	0	0	1	0	0
	ND	D1cA1bD2A5D4A7c	2kb	N	0	0	1	0	0
	ND	D1A1D2A5a	4kb	N	0	0	1	0	0
	ND	D1A1D2bA2D3A3D4aA7	2kb	N	0	0	1	0	0
	ND	D1A1D2bA2D3A3D4bA7	2kb	N	0	0	1	0	0
	ND	D1A2D3A5bD4A7	2kb	N	0	0	1	0	0
	ND	D1cA1D2A3	4kb	N	0	0	1	0	0
	ND	D1cA1cD2A2D3A3	4kb	N	0	0	1	0	0
	ND	D1A1bD2bA5D4A7	2kb	N	0	0	1	0	0
	ND	D1A1bD2A2D3A3D4A8	1kb	N	0	0	1	0	0
	ND	D1A1bD2bA2D3A5D4A7	2kb	N	0	0	0	1	0
	ND	D1cA1bD2A2D3A5	4kb	N	0	0	0	1	0
	ND	D1A1cD2bA2	4kb	N	0	0	0	1	0
	ND	D1A4cD4bA7	2kb	N	0	0	0	1	0
	ND	D1A1bD2bA2D3A3	4kb	N	0	0	0	1	0
	ND	D1A1D2bA2D3A3D4A7b	2kb	N	0	0	0	1	0
	ND	D1A1cD2bA3	4kb	N	0	0	0	1	0
	ND	D1A1cD2bA2D3A3	4kb	N	0	0	0	1	0
	ND	D1A2D3A4bD4A7b	2kb	N	0	0	0	1	0
	ND	D1A1cD2A4bD4A7	2kb	N	0	0	0	1	0
	ND	D1A2D3A4aD4aA7	2kb	N	0	0	0	1	0
	ND	D1bA1D2bA2D3A3D4A7	2kb	N	0	0	0	1	0
	ND	D1A1D2bA2D3A5D4aA7	2kb	N	0	0	0	1	0
	ND	D1A1bD2A2D3A4aD4A7	2kb	N	0	0	0	1	0
	ND	D1A1D2cA3D4A7	2kb	N	0	0	0	1	0
	ND	D1A1bD2bA2	4kb	N	0	0	0	1	0
	ND	D1A1D2bA4b	4kb	N	0	0	0	1	0
	ND	D1A1D2A7b	2kb	N	0	0	0	1	0
	ND	D1A8f	1kb	N	0	0	0	1	0
	ND	D1cA1cD2bA2	4kb	N	0	0	0	1	0
	ND	D1A1D2dA5D4A7	2kb	N	0	0	0	1	0
	ND	D1A1D2bA2D3A4a	4kb	N	0	0	0	1	0
	ND	D1cA1D2bA5D4A7	2kb	N	0	0	0	1	0
	ND	D1cA5cD4bA7	2kb	N	0	0	0	1	0
	ND	D1A1cD2dA7a	2kb	N	0	0	0	1	0
	ND	D1A1D2cA5c	4kb	N	0	0	0	1	0
	ND	D1A1D2bA2D3A3D4A6D5A7	2kb	N	0	0	0	0	1
	ND	D1cA1bD2A5bD4A7	2kb	N	0	0	0	0	1
	ND	D1dA7a	2kb	N	0	0	0	0	1
	ND	D1bA1D2A3D4A7	2kb	N	0	0	0	0	1
	ND	D1cA1bD2dA7	2kb	N	0	0	0	0	1
	ND	D1A1D2A2D3A5D4A6	4kb	N	0	0	0	0	1
	ND	D1A1D4A7c	2kb	N	0	0	0	0	1
	ND	D1A1D2bA2D3A3D4A6	4kb	N	0	0	0	0	1
	ND	D1A1D4A7d	2kb	N	0	0	0	0	1
	ND	D1cA1bD2bA2D3A3D4A6	4kb	N	0	0	0	0	1
	ND	D1A1D4bA7	2kb	N	0	0	0	0	1
	ND	D1A1D2dA7c	2kb	N	0	0	0	0	1
	ND	D1cA1bD2A7b	2kb	N	0	0	0	0	1
	ND	D1A1D2A5D4A7b	2kb	N	0	0	0	0	1
	ND	D1A1D2A2D3A7	2kb	N	0	0	0	0	1
	ND	D1A1cD2A2D3A5D4A7	2kb	N	0	0	0	0	1
	ND	D1A1bD2cA5aD4A7	2kb	N	0	0	0	0	1
	ND	D1cA1bD2bA3	4kb	N	0	0	0	0	1
	ND	D1A1D2cA7a	2kb	N	0	0	0	0	1
	ND	D1A1bD2dA7	2kb	N	0	0	0	0	1
	ND	D1A1bD2A5D4aA7	2kb	N	0	0	0	0	1
	ND	D1cA4cD4A7	2kb	N	0	0	0	0	1
	ND	D1cA1bD2A5D4aA7	2kb	N	0	0	0	0	1
	ND	D1cA1cD2A3	4kb	N	0	0	0	0	1
	ND	D1A1D2A3D4A6	4kb	N	0	0	0	0	1
	ND	D1cA1D4aA7	2kb	N	0	0	0	0	1
	ND	D1A1D2A7	2kb	N	0	0	0	0	1
	ND	D1cA1D2A5bD4A7	2kb	N	0	0	0	0	1
	ND	D1cA1bD2A5aD4A7	2kb	N	0	0	0	0	1
	ND	D1cA4cD4bA7	2kb	N	0	0	0	0	1
	ND	D1A1cD4A6	4kb	N	0	0	0	0	1
	ND	D1cA1D2bA2D3A5	4kb	N	0	0	0	0	1
	ND	D1A1A4aA7	2kb	N	0	0	0	0	1
	ND	D1A5bD4aA7	2kb	N	1	0	0	0	0
	ND	D1A1D2A2D3A5D4aA7	2kb	N	1	0	0	0	0
	ND	D1cA1cD2A2D3A5D4A7	2kb	N	1	0	0	0	0
	ND	D1cA1D2A4aD4A7	2kb	N	1	0	0	0	0
	ND	D1A1D2A2D3A4bD4A8f	1kb	N	1	0	0	0	0
	ND	D1A1D2A2D3A5cD4A8	1kb	N	1	0	0	0	0
	ND	D1A2D3A5D4A7c	2kb	N	1	0	0	0	0
	ND	D1A1D2cA4bD4A7	2kb	N	1	0	0	0	0
	ND	D1A2D3A4aD4A8	1kb	N	1	0	0	0	0
	ND	D1A4aD4aA7c	2kb	N	1	0	0	0	0
	ND	D1A1D2A2D3A3D4aA7	2kb	N	1	0	0	0	0
	ND	D1A1D2A2D3A4bD4A7c	2kb	N	1	0	0	0	0
	ND	D1A3D4A7c	2kb	N	1	0	0	0	0
	ND	D1A1D2bA5	4kb	N	1	0	0	0	0
	ND	D1A2D3A5c	4kb	N	1	0	0	0	0
	ND	D1A3D4A7b	2kb	N	1	0	0	0	0
	ND	D1dA7b	2kb	N	1	0	0	0	0
	ND	D1A2D3A3D4bA7	2kb	N	1	0	0	0	0
	ND	D1cA2D3A4aD4aA7	2kb	N	1	0	0	0	0
	ND	D1A5aD4A7c	2kb	N	1	0	0	0	0
	ND	D1A1bD2A2D3A5	4kb	N	1	0	0	0	0
	ND	D1A1cD2bA3D4A7	2kb	N	1	0	0	0	0
	ND	D1A1D2A2D3A5cD4A7	2kb	N	1	0	0	0	0
	ND	D1A2D3A4bD4aA7	2kb	N	1	0	0	0	0
				TOTAL	15343	16107	6659	10377	5541
		1. Purcell,D.F.J. and Martin,M.A. (1993) Alternative Splicing of Human Immunodeficiency Virus Type 1 mRNA Modulates Viral Protein Expression, Replication, and Infectivity. J. Virol.
		2. Schwartz,S., Felber,B.K., Benko,D.M., Fenyö,E.M. and Pavlakis,G.N. (1990) Cloning and functional analysis of multiply spliced mRNA species of human immunodeficiency virus type 1. J. Virol., 64, 2519–29.
		3. Ocwieja,K.E., Sherrill-Mix,S., Mukherjee,R., Custers-Allen,R., David,P., Brown,M., Wang,S., Link,D.R., Olson,J., Travers,K., et al. (2012) Dynamic regulation of HIV-1 mRNA populations analyzed by single-molecule enrichment and long-read sequencing. Nucleic Acids Res., 10.1093/nar/gks753.
		4. Widera,M., Erkelenz,S., Hillebrand,F., Krikoni,A., Widera,D., Kaisers,W., Deenen,R., Gombert,M., Dellen,R., Pfeiffer,T., et al. (2013) An Intronic G Run within HIV-1 Intron 2 Is Critical for Splicing Regulation of vif mRNA. J. Virol., 87, 2707–2720.
