# Supplementary material for: Dynamic nanopore long-read sequencing analysis of HIV-1 splicing events during the early steps of infection
Source: Retrovirology. 2020 Aug 17;17:25. doi: 10.1186/s12977-020-00533-1 (PMC7433067; doi:10.1186/s12977-020-00533-1)
Supplement: Supplementary file 7 — Additional file 7: Table S5. Details on read counts in infected CD4+ T cells. [file 12977_2020_533_MOESM7_ESM.xlsx]

## Sheet: Additional file 7_Table S5
	Infected T cells sample	1	2	3
	reads (+)	2351	5405	5382
	reads (-)	2504	5260	6578
	reads passing through D1	949	3460	3007
	reads passing through D4	868	2929	2505
	reads passing through A7	873	2977	2250
