# Supplementary material for: Dynamic nanopore long-read sequencing analysis of HIV-1 splicing events during the early steps of infection
Source: Retrovirology. 2020 Aug 17;17:25. doi: 10.1186/s12977-020-00533-1 (PMC7433067; doi:10.1186/s12977-020-00533-1)
Supplement: Supplementary file 13 — Additional file 13: Table S6. ONT read mapping statistics of T cell sample infected with HIV-1 between 12 h and 24 h. Primary CD4+ T cells from donor 4 were infected with VSV-G pseudotyped NL4-3 virus, RNA was extracted at 12, 14, 16, 20, 24 hpi, cDNA libraries were prepared and sequenced using ONT device. ONT sequencing reads were mapped to both the human and HIV NL4-3 genomes, using Minimap2. [file 12977_2020_533_MOESM13_ESM.xlsx]

## Sheet: Additional file 13_Table S6 
	Samples	12 h	14 h	16 h	20 h	24 h
	Total reads with unique alignment	1133407	1117136	1335888	525170	462809
	Reads aligned on HIV-1 genome	3180	9434	20675	15445	16494
	Max. length	8318	7753	8445	9179	9182
	Mean length	1817	1955	2163	2535	2378
	Aligned bases (x 106)	5778983	18446035	44718722	39156727	39223607
	HIV reads / total reads (%)	0.28	0.84	1.55	2.94	3.56
	Annotated HIV reads	1971	6276	13866	10298	10568
	Max. length	8318	7753	8445	9179	9182
	Mean length	1891	2044	2232	2626	2475
	Aligned bases (x 106)	3726609	12826074	30944599	27041438	26151670
