# Supplementary material for: Dynamic nanopore long-read sequencing analysis of HIV-1 splicing events during the early steps of infection
Source: Retrovirology. 2020 Aug 17;17:25. doi: 10.1186/s12977-020-00533-1 (PMC7433067; doi:10.1186/s12977-020-00533-1)
Supplement: Supplementary file 14 — Additional file 14: Table S7. Viral transcripts identified in HIV-1 infected T cells between 12 h and 24 h of infection and in viral particles. ONT sequencing reads mapping to each isoform expressed in infected CD4+ T cells from donor 4 at each time point, as well as reads produced from ONT sequencing of viral particles produced at 24 hpi were counted. The number of reads, the class of transcripts and the splice junctions involved are indicated. New exon combinations represented by less than 5 reads were not annotated (ND: not defined). N: New isoform identified in this study. [file 12977_2020_533_MOESM14_ESM.xlsx]

## Sheet: Additional file 14_Table S7
	RNA isoform	Splice junctions	Class	Ref	12 h	14 h	16 h	20 h	24 h	Viral Particle
	Gag/Pol	-	9kb	(1)	1164	3090	7696	6910	7657	221847
	Env/Vpu 1	D1A5	4kb	(1)	92	482	1356	1107	889	20
	Env/Vpu 2	D1A4b	4kb	(1)	9	40	96	59	83	0
	Env/Vpu 3	D1A4a	4kb	(1)	4	33	88	54	72	2
	Env/Vpu 4	D1A4c	4kb	(1)	0	0	10	11	7	0
	Env/Vpu 5	D1A1D2A5	4kb	(1)	7	36	57	40	27	0
	Env/Vpu 6	D1A1D2A4b	4kb	(1)	0	1	11	1	3	0
	Env/Vpu 7	D1A1D2A4a	4kb	(1)	0	1	1	1	0	0
	Env/Vpu 8	D1A1D2A4c	4kb	(1)	0	0	1	0	2	0
	Env/Vpu 9	D1A2D3A5	4kb	(1)	19	50	166	96	70	1
	Env/Vpu 10	D1A2D3A4b	4kb	(1)	3	10	17	10	5	0
	Env/Vpu 11	D1A2D3A4a	4kb	(1)	1	4	10	4	7	0
	Env/Vpu 12	D1A2D3A4c	4kb	(1)	1	0	0	2	3	0
	Env/Vpu 13	D1A1D2A2D3A5	4kb	(1)	1	8	18	9	7	0
	Env/Vpu 14	D1A1D2A2D3A4b	4kb	(1)	0	1	5	1	0	0
	Env/Vpu 15	D1A1D2A2D3A4a	4kb	(1)	0	1	1	0	0	0
	Env/Vpu 16	D1A1D2A2D3A4c	4kb	(1)	0	0	0	1	0	0
	Env/Vpu 17	D1A5a	4kb	N	4	19	36	27	30	0
	Env/Vpu 18	D1cA4b	4kb	N	0	8	13	8	6	0
	Env/Vpu 19	D1cA5	4kb	N	2	12	24	18	32	0
	Env/Vpu 20	D1A2D3A5a	4kb	N	0	1	2	1	2	0
	Nef 1	D1A7	2kb	(1)	3	10	8	15	9	0
	Nef 2	D1A5D4A7	2kb	(1)	185	851	1263	445	389	22
	Nef 3	D1A1D2A5D4A7	2kb	(1)	27	125	207	70	53	2
	Nef 4	D1A2D3A5D4A7	2kb	(1)	72	220	366	97	94	7
	Nef 5	D1A1D2A2D3A5D4A7	2kb	(1)	16	55	75	30	23	1
	Nef 9	D1A5aD4A7	2kb	(2)	9	17	35	9	10	0
	Nef 11	D1A2D3A5aD4A7	2kb	(2)	2	2	1	0	0	0
	Nef 12	D1cA5D4A7	2kb	N	2	15	17	6	13	0
	Nef 13	D1A5D4aA7	2kb	N	4	18	23	9	7	0
	Nef 14	D1A2D3A5D4aA7	2kb	N	1	6	6	2	0	0
	Nef 15	D1cA1bD2A5D4A7	2kb	N	0	6	10	4	2	0
	Nef 16	D1cA5cD4A7	2kb	N	1	5	4	1	3	0
	Nef 17	D1A5D4bA7	2kb	N	2	7	5	2	1	0
	Nef 18	D1A5D4A7c	2kb	N	0	2	11	0	1	0
	Nef 19	D1A1D2A5aD4A7	2kb	N	0	3	6	0	2	0
	Nef 20	D1A1bD2A5D4A7	2kb	N	1	3	4	2	3	0
	Nef 21	D1A1D2A5D4aA7	2kb	N	1	3	4	2	1	0
	Nef 22	D1cA1D2A5D4A7	2kb	N	0	1	1	2	0	0
	Nef 23	D1A1D2A5bD4A7	2kb	N	0	3	0	0	0	0
	Nef 25	D1A1D2dA7	2kb	N	1	0	0	0	0	0
	Rev 1	D1A4bD4A7	2kb	(1)	35	181	299	99	80	1
	Rev 2	D1A4aD4A7	2kb	(1)	45	183	312	128	109	3
	Rev 3	D1A4cD4A7	2kb	(1)	3	28	34	24	18	1
	Rev 4	D1A1D2A4bD4A7	2kb	(1)	6	16	30	12	5	0
	Rev 5	D1A1D2A4aD4A7	2kb	(1)	5	22	24	6	11	0
	Rev 6	D1A1D2A4cD4A7	2kb	(1)	0	3	5	1	2	0
	Rev 7	D1A2D3A4bD4A7	2kb	(1)	9	39	95	32	21	0
	Rev 8	D1A2D3A4aD4A7	2kb	(1)	17	34	71	27	17	0
	Rev 9	D1A2D3A4cD4A7	2kb	(1)	0	5	9	4	2	0
	Rev 10	D1A1D2A2D3A4bD4A7	2kb	(1)	3	9	10	5	3	0
	Rev 11	D1A1D2A2D3A4aD4A7	2kb	(1)	10	7	13	3	6	0
	Rev 12	D1A1D2A2D3A4cD4A7	2kb	(1)	1	3	3	1	0	0
	Rev 13	D1cA4bD4A7	2kb	N	7	24	41	16	21	0
	Rev 4b	D1A1D2bA4bD4A7	2kb	(3)	0	2	1	0	1	0
	T Rev	D1A4aD4aA7	2kb	N	1	5	6	2	1	0
	Tat 1	D1A3D4A7	2kb	(1)	30	97	178	79	54	1
	Tat 2	D1A1D2A3D4A7	2kb	(1)	44	87	102	52	34	2
	Tat 3	D1A2D3A3D4A7	2kb	(1)	11	15	47	11	15	1
	Tat 4	D1A1D2A2D3A3D4A7	2kb	(1)	8	9	12	2	3	0
	Tat 5	D1A3	4kb	(1)	3	6	26	23	22	1
	Tat 6	D1A1D2A3	4kb	(1)	2	1	5	3	0	0
	Tat 7	D1A2D3A3	4kb	(1)	0	3	1	3	3	0
	Tat 8	D1A1D2A2D3A3	4kb	(1)	1	1	1	1	1	0
	Tat 9	D1cA3D4A7	2kb	N	1	0	8	3	1	0
	Tat 10	D1cA1bD2A3D4A7	2kb	N	2	3	7	3	0	0
	Tat 11	D1cA1bD2A2D3A3D4A7	2kb	N	0	2	1	0	1	0
	Tat 12	D1cA3	4kb	N	0	0	0	0	1	0
	Tat 13	D1A1bD2A3D4A7	2kb	N	1	4	3	2	0	0
	Tat 15	D1cA1D2A3D4A7	2kb	N	1	2	1	0	3	0
	Tat 16	D1A1cD2A3D4A7	2kb	N	0	0	1	1	0	0
	T Tat 1	D1A3D4aA7	2kb	N	3	0	3	2	0	0
	T Tat 2	D1A1D2A3D4aA7	2kb	N	0	0	3	1	0	0
	Vif 1	D1A1D4A7	2kb	(3)	5	13	37	20	7	1
	Vif 2	D1A1	4kb	(1)	23	78	207	198	158	6
	Vif 3	D1cA1b	4kb	N	3	4	6	8	10	0
	Vif 4	D1cA1	4kb	N	0	3	1	2	5	0
	Vif 5	D1A1b	4kb	N	0	2	3	3	5	0
	Vif 6	D1cA1bD4A7	2kb	N	0	0	1	0	1	0
	Vif 7	D1cA1c	4kb	N	0	3	0	0	1	0
	Vif 8	D1A1bD4A7	2kb	N	0	0	0	0	1	0
	Vif 9	D1cA1D4A7	2kb	N	0	2	1	0	0	0
	Vpr 1	D1A2D4A7	2kb	(1)	4	25	35	21	17	0
	Vpr 2	D1A1D2A2D4A7	2kb	(1)	2	5	8	2	1	0
	Vpr 3	D1A2	4kb	(1)	24	100	359	335	340	6
	Vpr 4	D1A1D2A2	4kb	(1)	1	9	23	21	14	0
	Novel 3	D1A5D4A7b	2kb	(2)	0	2	2	1	0	0
	Novel 4	D1A5D4A7e	2kb	(2)	0	1	0	0	0	0
	Novel 32	D1A8	1kb	(2)	0	0	0	0	1	0
	Gp41 2	D1A1D2bA5D4A7	2kb	(3)	0	1	4	1	2	0
	sORF 1	D1A1D2bA3D4A7	2kb	(3)	0	7	14	9	2	0
	sORF 2	D1A1D2bA2D3A5D4A7	2kb	N	0	2	4	2	1	0
	sORF 3	D1A1D2bA2D3A3D4A7	2kb	N	0	1	0	0	0	0
	sORF 4	D1A1D2bA2D3A3	4kb	N	0	1	0	0	0	0
	sORF 5	D1A1D2bA2	4kb	N	0	0	3	1	1	0
	sORF 6	D1A1D2bA3	4kb	N	0	1	0	0	1	0
	sORF 7	D1A1D2bA2D4A7	2kb	N	0	1	0	0	0	0
	sORF 8	D1A1D2bA2D3A4bD4A7	2kb	N	0	0	0	1	0	0
	sORF 9	D1A1D2bA2D3A5	4kb	N	0	0	1	0	1	0
	ND	D1A5bD4A7	2kb	N	1	3	10	1	1	0
	ND	D1cA2D3A5D4A7	2kb	N	2	4	7	3	0	0
	ND	D1A4bD4aA7	2kb	N	2	2	6	2	2	0
	ND	D1A5b	4kb	N	1	4	4	5	4	0
	ND	D1cA2	4kb	N	0	2	5	3	3	0
	ND	D1cA5aD4A7	2kb	N	1	2	5	0	3	0
	ND	D1A2D3A4aD4aA7	2kb	N	0	2	4	1	0	0
	ND	D1A5c	4kb	N	2	0	4	2	2	0
	ND	D1cA5bD4A7	2kb	N	0	1	4	0	0	0
	ND	D1A1c	4kb	N	0	0	1	0	3	0
	ND	D1A1D2A2D3A5D4A7c	2kb	N	0	3	0	0	0	0
	ND	D1A4bD4bA7	2kb	N	1	0	3	1	0	0
	ND	D1A5cD4A7	2kb	N	0	1	3	0	0	0
	ND	D1cA2D3A5	4kb	N	0	3	3	2	1	0
	ND	D1cA4a	4kb	N	0	3	1	0	0	0
	ND	D1cA4aD4A7	2kb	N	0	1	3	2	2	0
	ND	D1cA5a	4kb	N	1	1	1	1	3	0
	ND	D1cA5b	4kb	N	0	1	1	3	3	0
	ND	D1cA5c	4kb	N	0	1	3	2	1	0
	ND	D1cA7	2kb	N	0	0	3	0	0	0
	ND	D1A1bD2A2	4kb	N	0	1	0	1	2	0
	ND	D1A1bD2A2D3A5D4A7	2kb	N	0	0	2	0	0	0
	ND	D1A1bD2A4bD4A7	2kb	N	0	0	2	0	0	0
	ND	D1A1bD2A5	4kb	N	0	0	1	2	1	0
	ND	D1A1D2bA4aD4A7	2kb	N	0	2	2	0	0	0
	ND	D1A1D2cA5D4A7	2kb	N	0	0	2	0	0	0
	ND	D1A1D4aA7	2kb	N	0	2	1	1	0	0
	ND	D1A2D3A3D4A7c	2kb	N	0	0	0	2	0	0
	ND	D1A2D3A4aD4bA7	2kb	N	0	0	0	1	2	0
	ND	D1A2D3A5D4A7b	2kb	N	0	2	0	0	0	0
	ND	D1A2D3A7	2kb	N	1	0	2	1	0	0
	ND	D1A4aD4bA7	2kb	N	0	1	2	0	0	0
	ND	D1A4cD4aA7	2kb	N	2	1	0	1	0	0
	ND	D1A5D4A7d	2kb	N	0	2	1	2	1	0
	ND	D1cA1bD2A2	4kb	N	0	0	0	2	1	0
	ND	D1cA1bD2A2D3A5D4A7	2kb	N	1	2	2	1	0	0
	ND	D1cA4bD4aA7	2kb	N	0	2	1	0	0	0
	ND	D1cA7a	2kb	N	0	1	2	1	0	0
	ND	D1dA5cD4A7	2kb	N	1	0	0	0	2	0
	ND	D1dA7	2kb	N	0	0	0	2	0	0
	ND	D1A1bD2A2D3A4aD4A7	2kb	N	0	0	0	1	0	0
	ND	D1A1bD2A3D4bA7	2kb	N	0	0	1	0	0	0
	ND	D1A1bD2A4aD4A7	2kb	N	0	0	1	0	0	0
	ND	D1A1bD2bA2D3A3D4A7	2kb	N	0	0	0	1	0	0
	ND	D1A1bD2bA2D3A5D4A7	2kb	N	0	1	0	0	0	0
	ND	D1A1bD2bA3D4A7	2kb	N	0	0	1	0	0	0
	ND	D1A1cD2A2D3A4aD4A7	2kb	N	0	1	0	0	0	0
	ND	D1A1cD2A2D3A5D4A7	2kb	N	1	1	1	0	0	0
	ND	D1A1cD2A4aD4A7	2kb	N	0	0	0	1	0	0
	ND	D1A1cD2A5D4A7	2kb	N	0	1	1	1	0	0
	ND	D1A1D2A2D3A4aD4aA7	2kb	N	0	0	1	0	1	0
	ND	D1A1D2A2D3A4bD4A7c	2kb	N	0	0	1	0	0	0
	ND	D1A1D2A2D3A4bD4aA7	2kb	N	0	0	0	1	1	0
	ND	D1A1D2A2D3A4cD4aA7	2kb	N	1	0	0	1	0	0
	ND	D1A1D2A2D3A4cD4bA7	2kb	N	1	0	0	0	0	0
	ND	D1A1D2A2D3A5aD4A7	2kb	N	0	1	0	1	0	0
	ND	D1A1D2A2D3A5bD4A7	2kb	N	0	1	0	0	0	0
	ND	D1A1D2A2D3A5D4A7b	2kb	N	0	0	0	1	0	0
	ND	D1A1D2A3D4A7c	2kb	N	0	0	1	0	0	0
	ND	D1A1D2A3D4A7d	2kb	N	0	0	0	0	1	0
	ND	D1A1D2A3D4bA7	2kb	N	0	0	1	0	0	0
	ND	D1A1D2A4bD4aA7	2kb	N	0	0	0	1	0	0
	ND	D1A1D2A4cD4aA7	2kb	N	1	0	0	0	0	0
	ND	D1A1D2A5b	4kb	N	0	0	1	0	0	0
	ND	D1A1D2A5D4A7b	2kb	N	0	0	1	0	0	0
	ND	D1A1D2A5D4A7c	2kb	N	0	1	0	0	0	0
	ND	D1A1D2A7b	2kb	N	0	0	1	0	0	0
	ND	D1A1D2bA2D3A4a	4kb	N	0	1	0	0	0	0
	ND	D1A1D2bA2D4aA7	2kb	N	0	1	0	0	0	0
	ND	D1A1D2bA4b	4kb	N	0	0	1	0	0	0
	ND	D1A1D2cA3D4A7	2kb	N	0	0	1	0	0	0
	ND	D1A1D2cA4bD4A7	2kb	N	0	1	0	0	0	0
	ND	D1A1D2cA5	4kb	N	0	1	0	0	0	0
	ND	D1A1D2cA7a	2kb	N	0	0	1	0	0	0
	ND	D1A1D2cA7b	2kb	N	0	0	1	0	0	0
	ND	D1A1D2dA3D4A7	2kb	N	0	0	1	0	0	0
	ND	D1A1D3A4a	4kb	N	0	0	1	0	0	0
	ND	D1A2D3A3D4aA7	2kb	N	1	0	0	1	0	0
	ND	D1A2D3A4aD4A7c	2kb	N	0	0	1	1	0	0
	ND	D1A2D3A4bD4A7c	2kb	N	0	0	1	0	0	0
	ND	D1A2D3A4bD4aA7	2kb	N	0	0	0	0	1	0
	ND	D1A2D3A4bD4bA7	2kb	N	0	0	1	0	1	0
	ND	D1A2D3A4cD4bA7	2kb	N	0	0	1	0	0	0
	ND	D1A2D3A5b	4kb	N	0	0	1	0	0	0
	ND	D1A2D3A5bD4A7	2kb	N	0	0	1	1	0	0
	ND	D1A2D3A5c	4kb	N	0	0	0	1	0	0
	ND	D1A2D3A5cD4A7	2kb	N	0	0	1	1	0	0
	ND	D1A2D3A5D4A7c	2kb	N	0	0	0	1	0	0
	ND	D1A2D3A5D4bA7	2kb	N	0	0	1	0	0	0
	ND	D1A2D3A7c	2kb	N	0	0	0	0	1	0
	ND	D1A2D4A7c	2kb	N	0	0	1	0	0	0
	ND	D1A2D4aA7	2kb	N	1	0	1	0	0	0
	ND	D1A2D4bA7	2kb	N	0	1	0	0	0	0
	ND	D1A3D4A7c	2kb	N	0	0	1	0	0	0
	ND	D1A3D4bA7	2kb	N	0	0	0	1	0	0
	ND	D1A4aD4A6	4kb	N	0	0	0	0	1	0
	ND	D1A4aD4A7c	2kb	N	1	0	0	1	0	0
	ND	D1A4bD4A7b	2kb	N	0	0	1	0	0	0
	ND	D1A4bD4A7c	2kb	N	1	1	1	0	0	0
	ND	D1A4bD4A7d	2kb	N	0	0	0	1	0	0
	ND	D1A4cD4A7c	2kb	N	0	0	1	0	1	0
	ND	D1A5aD4A7c	2kb	N	0	1	0	0	0	0
	ND	D1A5aD4aA7	2kb	N	0	0	1	0	0	0
	ND	D1A5D4bA7b	2kb	N	0	0	1	0	0	0
	ND	D1A5D4bA7c	2kb	N	0	0	1	0	0	0
	ND	D1A7a	2kb	N	0	0	1	0	0	0
	ND	D1cA1bD2A2D3A4aD4A7	2kb	N	0	0	0	0	1	0
	ND	D1cA1bD2A2D3A4b	4kb	N	0	1	0	0	0	0
	ND	D1cA1bD2A2D3A4bD4A7	2kb	N	0	0	1	0	0	0
	ND	D1cA1bD2A2D3A4bD4A7c	2kb	N	0	0	1	0	0	0
	ND	D1cA1bD2A2D3A5	4kb	N	0	0	1	0	1	0
	ND	D1cA1bD2A2D4A7	2kb	N	0	0	0	1	0	0
	ND	D1cA1bD2A4aD4A7	2kb	N	0	0	1	1	0	0
	ND	D1cA1bD2A4bD4A7	2kb	N	0	1	0	0	0	0
	ND	D1cA1bD2A4cD4A7	2kb	N	0	0	1	0	0	0
	ND	D1cA1bD2A5	4kb	N	0	0	1	0	0	0
	ND	D1cA1bD2A5D4bA7	2kb	N	0	0	1	0	0	0
	ND	D1cA1bD2bA3D4A7	2kb	N	0	1	0	0	0	0
	ND	D1cA1bD2cA4b	4kb	N	0	1	0	0	0	0
	ND	D1cA1bD2cA5cD4A7	2kb	N	0	0	0	1	0	0
	ND	D1cA1cD2A2D3A5a	4kb	N	0	0	1	0	0	0
	ND	D1cA1cD2A3D4A7	2kb	N	0	0	1	1	0	0
	ND	D1cA1cD2A4bD4aA7	2kb	N	0	0	1	0	0	0
	ND	D1cA1D2A2D3A4aD4A7	2kb	N	0	0	1	0	0	0
	ND	D1cA1D2A2D3A5	4kb	N	0	0	0	0	1	0
	ND	D1cA1D2A2D3A5D4A7	2kb	N	0	0	1	0	0	0
	ND	D1cA1D2A3D4aA7	2kb	N	1	0	1	0	0	0
	ND	D1cA1D2A4bD4A7	2kb	N	0	0	0	1	0	0
	ND	D1cA1D2A5	4kb	N	0	0	1	0	0	0
	ND	D1cA1D2bA2D3A3D4A7	2kb	N	0	0	1	0	0	0
	ND	D1cA2D3A3D4A7	2kb	N	0	0	0	1	0	0
	ND	D1cA2D3A4aD4A7	2kb	N	0	1	1	0	0	0
	ND	D1cA2D3A4bD4A7	2kb	N	0	1	0	0	0	0
	ND	D1cA2D3A5D4aA7	2kb	N	1	0	0	0	0	0
	ND	D1cA2D4A7	2kb	N	0	0	1	0	1	0
	ND	D1cA4aD4aA7	2kb	N	0	0	1	0	0	0
	ND	D1cA4bD4bA7	2kb	N	0	1	0	0	0	0
	ND	D1cA4c	4kb	N	0	0	1	0	0	0
	ND	D1cA4cD4A7	2kb	N	0	0	1	1	0	0
	ND	D1cA5D4A7c	2kb	N	0	0	1	0	0	0
	ND	D1cA7b	2kb	N	0	0	0	0	1	0
	ND	D1cA7c	2kb	N	0	1	0	1	0	0
	ND	D1dA2D3A5	4kb	N	0	1	0	0	0	0
	ND	D1dA4bD4A7	2kb	N	0	0	1	0	0	0
	ND	D1dA5c	4kb	N	0	1	0	0	0	0
	ND	D1dA7a	2kb	N	0	0	1	0	0	0
	ND	D1dA7b	2kb	N	0	1	0	0	0	0
	ND	D4A7		N	0	0	1	0	1	0
				TOTAL	1971	6276	13866	10298	10568	221925
		1. Purcell,D.F.J. and Martin,M.A. (1993) Alternative Splicing of Human Immunodeficiency Virus Type 1 mRNA Modulates Viral Protein Expression, Replication, and Infectivity. J. Virol.
		2. Ocwieja,K.E., Sherrill-Mix,S., Mukherjee,R., Custers-Allen,R., David,P., Brown,M., Wang,S., Link,D.R., Olson,J., Travers,K., et al. (2012) Dynamic regulation of HIV-1 mRNA populations analyzed by single-molecule enrichment and long-read sequencing. Nucleic Acids Res., 10.1093/nar/gks753.
		3. Widera,M., Erkelenz,S., Hillebrand,F., Krikoni,A., Widera,D., Kaisers,W., Deenen,R., Gombert,M., Dellen,R., Pfeiffer,T., et al. (2013) An Intronic G Run within HIV-1 Intron 2 Is Critical for Splicing Regulation of vif mRNA. J. Virol., 87, 2707–2720.
