# Supplementary material for: Dynamic nanopore long-read sequencing analysis of HIV-1 splicing events during the early steps of infection
Source: Retrovirology. 2020 Aug 17;17:25. doi: 10.1186/s12977-020-00533-1 (PMC7433067; doi:10.1186/s12977-020-00533-1)
Supplement: Supplementary file 16 — Additional file 16: Table S8. List of primers used in this study. [file 12977_2020_533_MOESM16_ESM.xlsx]

## Sheet: Additional file 16_Table S8 
	Primer	Sequence (5'-3')	HIV-1NL4-3 genome coordinates	Target	Description
	P3*	TTGCTCAATGCCACAGCCAT	8654:8673	Total viral RNA	Forward primer to determine the total viral RNA level (Fig. 4, 6 and 8)
	P4*	TTTGACCACTTGCCACCCAT	8787:8806	Total viral RNA	Reverse primer to determine the total viral RNA level (Fig. 4, 6 and 8)
	P1*	TTCTTCAGAGCAGACCAGAGC	2132:2152	US RNA	Forward primer to quantify US RNA (Fig. 4 and 6)
	P2*	GCTGCCAAAGAGTGATCTGA	2255:2274	US RNA	Reverse primer to quantify US RNA (Fig. 4 and 6)
	P5*	GGCGGCGACTGGAAGAAGC	733:743-5976:5983	Nef 2-13 ; Env/Vpu 1	Forward primer overlapping D1A5 to quantify Nef 2-13 and Env/Vpu 1 (Fig. 4, 6 and 8)
	P6*	CTATGATTACTATGGACCACAC	6121:6142	Env/Vpu 1-5-17-19	Reverse primer annealing downstream of SS D4 to quantify Env/Vpu 1 and 5 (Fig. 4, 6 and 8) and to confirm presence of Env/Vpu 17 and 19 (Additional file 6: Fig. S2)
	P7*	AGGGGCGGCGACTGAATTGGGT	730:743-5777:5784	Tat 1	Forward primer overlapping D1A3 to quantify Tat 1 (Fig. 4)
	P8*	GATTGGGAGGTGGGTTGCTTTG	6038:6044-8369:8383	Tat 1-2-9 ; Nef 2-3-12-16 ; Rev 1-2-4-13	Reverse primer overlapping D4A7 to quantify targeted MS transcripts (Fig. 4 and 8) and to confirm presence of Nef 12-16, Rev 13 and Tat 9 (Additional file 6: Fig. S2)
	Tat2 F	TCTGGAAAGAATTGGGTGTC	4955:4962-5777:5787	Tat 2	Forward primer overlapping D2A3 to quantify Tat 2 (Fig. 4)
	Tat9 F	CGACTGGTGAAATTGGGTGT	738:747-5777:5786	Tat 9	Forward primer overlapping D1cA3 to confirm presence of Tat 9 (Additional file 6: Fig. S2)
	Rev1 F	GCGGCGACTGGCATCTCCTA	734:743-5960:5969	Rev 1	Forward primer overlapping D1A4b to quantify Rev 1 (Fig. 4)
	Rev2 F	GCGGCGACTGCCTTAGGCAT	734:743-5954:5964	Rev 2	Forward primer overlapping D1A4a to quantify Rev 2 (Fig. 4)
	Rev4 F	TCTGGAAAGGCATCTCCTATG	4955:4962-5960:5971	Rev 4	Forward primer overlapping D2A4b to quantify Rev 4 (Fig. 4)
	Rev5 F	TCTGGAAAGCCTTAGGCATC	4955:4962-5954:5964	Rev 5	Forward primer overlapping D2A4a to quantify Rev 5 (Fig. 4)
	Rev13 F	GCGACTGGTGAGCATCTCCT	737:747-5960:5968	Rev 13	Forward primer overlapping D1cA4b to confirm presence of Rev 13 (Additional file 6: Fig. S2)
	Nef3 F	TCTGGAAAGGAAGAAGCGGA	4955:4962-5976:5986	Nef 3 ; Env/Vpu 5	Forward primer overlapping D2A5 to quantify Nef 3 and Env/Vpu 5 (Fig. 4)
	Nef16 F	GCGACTGGTGACGACGAAGA	737:747-5992:6000	Nef 16	Forward primer overlapping D1cA5c to confirm presence of Nef 16 (Additional file 6: Fig. S2)
	Env17 F	GCGGCGACTGAAGCGGAGA	734:743-5980:5988	Env/Vpu 17	Forward primer overlapping D1A5a to confirm presence of Env/Vpu 17 (Additional file 6: Fig. S2)
	Env19 F	GCGACTGGTGAGAAGAAGCG	737:747-5976:5986	Env/Vpu 19 ; Nef 12	Forward primer overlapping D1cA5 to confirm presence of Nef 12 and Env/Vpu 19 (Additional file 6: Fig. S2)
	Vpr1/3 F	GCGGCGACTGAATCTGCTAT	734:743-5390:5399	Vpr 1-3	Forward primer overlapping D1A2 to quantify Vpr 1 and 3 (Fig. 4 and 8)
	Vpr1/3 R	GCTGCTAGTGCCAAGTACTG	5476:5495	Vpr 1-3	Reverse primer annealing downstream of SS D3 to quantify Vpr 1 and 3 (Fig. 4 and 8)
	Vif1/2 F	GCGGCGACTGGGACAGCAGAG	734:743-4913:4923	Vif 1-2	Forward primer overlapping D1A1 to quantify Vif 1 and 2 (Fig. 4 and 8)
	Vif3 F	CGACTGGTGACAGAGATCCAG	738:747-4919:4929	Vif 3	Forward primer overlapping D1cA1b to confirm presence of Vif 3 (Additional file 6: Fig. S2)
	Vif5 F	GCGGCGACTGCAGAGATCCAG	734:743-4919:4929	Vif 5	Forward primer overlapping D1A1b to confirm presence of Vif 5 (Additional file 6: Fig. S2)
	Vif R	GGCACTACTTTTATGTCACT	4992:5011	Vif 1-2-3-5	Reverse primer annealing downstream of SS D2 to quantify Vif 1 and 2 (Fig. 4 and 8) and to confirm presence of Vif 3 and 5 (Additional file 6: Fig. S2)
	MS F	GCTTGCTGAAGCGCGCACGGCAAGAGG	701:727	MS RNAs	Forward primer to amplify RNAs belonging to MS class of transcript (Fig. 6)
	MS R	TTGGGAGGTGGGTTGCTTTGATAGAG	6032:6044-8369:8381	MS RNAs	Reverse primer to amplify RNAs belonging to MS class of transcript (Fig. 6)
	BD1 F	GGAAAATCTCTAGCAGTGGC	620:639	D1A1 transcripts ; D1A2 transcripts	Forward primer annealing upstream of SS D1 and used to quantify All D1A1 and All D1A2 transcripts (Fig 8)
	D1A1 R	CTCTGCTGTCCCAGTCGCCG	734:743-4913:4923	D1A1 transcripts	Reverse primer overlapping D1A1 to quantify all D1A1 transcripts (Fig. 8)
	D1A2 R	ATAGCAGATTCAGTCGCCGC	734:743-5390:5399	D1A2 transcripts	Reverse primer overlapping D1A2 to quantify all D1A2 transcripts (Fig. 8)
	AA7 R	GCTAAGGATCCGTTCACTAA	8475:8456	Nef 16	Reverse primer annealing downstream of SS A7 to confirm presence of Nef 16
	GAPDH F	GCATGGACTGTGGTCATGAG		GAPDH	Forward primer annealing with GAPDH (Fig. 6)
	GAPDH R	TGCACCACCAACTGCTTAGC		GAPDH	Reverse primer annealing with GAPDH (Fig. 6)
	ACTB F**	AGCTCATTGTAGAAGGTGTGG		β-Actin	Forward primer annealing with Actin-β (Fig. 6)
	ACTB R**	GGCATGGGTCAGAAGGATTC		β-Actin	Reverse primer annealing with Actin-β (Fig. 6)
	*. Jablonski,J.A. and Caputi,M. (2009) Role of cellular RNA processing factors in human immunodeficiency virus type 1 mRNA metabolism, replication, and infectivity. J. Virol., 83, 981–92.
	**. Roberts,T.C., Hart,J.R., Kaikkonen,M.U., Weinberg,M.S., Vogt,P.K. and Morris,K. V (2015) Quantification of nascent transcription by bromouridine immunocapture nuclear run-on RT-qPCR. Nat. Protoc., 10, 1198–211.
